# Supplementary material for: Physcomitrium patens Infection by Colletotrichum gloeosporioides: Understanding the Fungal–Bryophyte Interaction by Microscopy, Phenomics and RNA Sequencing
Source: J Fungi (Basel). 2021 Aug 22;7(8):677. doi: 10.3390/jof7080677 (PMC8401727; doi:10.3390/jof7080677)
Supplement: Supplementary file 1 [file jof-07-00677-s001.zip]

Archive with 1 entries (1 files):
- jof-1342788-supplementary.pdf
